# Supplementary material for: The association between disrespect and abuse of women during childbirth and postpartum depression: Findings from the 2015 Pelotas birth cohort study
Source: J Affect Disord. 2019 Sep 1;256:441–7. doi: 10.1016/j.jad.2019.06.016 (PMC6880287; doi:10.1016/j.jad.2019.06.016)
Supplement: Supplementary file 1 [file mmc1.xml]

<?xml version="1.0" encoding="UTF-8" standalone="no"?><data:data><datasets><author>mariliaepi@gmail.com</author><type>0</type><dataset><value>1</value><reason>Data will be made available on request</reason><comments/></dataset></datasets></data:data>
